# Supplementary material for: Elderly patients with atrial fibrillation in routine clinical practice—peri-procedural management of edoxaban oral anticoagulation therapy is associated with a low risk of bleeding and thromboembolic complications: a subset analysis of the prospective, observational, multinational EMIT-AF study
Source: BMC Cardiovasc Disord. 2020 Dec 1;20:504. doi: 10.1186/s12872-020-01766-w (PMC7706022; doi:10.1186/s12872-020-01766-w)
Supplement: Supplementary file 1 — Additional file 1. EMIT study Ethics Committees. [file 12872_2020_1766_MOESM1_ESM.xlsx]

## Sheet: Tabelle
Ethikkommission		Kontaktperson	Ort	Land	Ersteinreichung	Status	Datum des finalen Votums	Scan
Ziekenhuis Amstelland	Local EC	drs. E. Agterdenbos-van de Ree	Amstelveen	Netherlands, The		Approval	2017-07-06	EMIT-AF_VTE_Ten Holt_8002_approval letter BOD Amstelland to W. L. Ten Holt_inc trans_06Jul2017.pdf
Adviescommissie Wetenschappelijk Onderzoek - ACWO	Local EC	Mw dr. J.O.P. Wanders	Amsterdam - leerhuis oost	Netherlands, The	2017-11-27	Approval	2017-12-19	EMIT-AF_VTE_LEC approval_Dr. Riezebos_inc transl_19Dec17.pdf
Ärztekammer Sachsen-Anhalt - Geschäftsstelle Halle - Ethikkommission	Local EC		Halle	Germany	2017-01-30	Approval	2017-03-21	EMIT-AF-VTE_LEC Sachsen-Anhalt_Approval OP 2-1_21_24Mar2017.pdf
AZ Glorieux	Local EC	Dr. L. Huyghebaert	Ronse	Belgium		Approval	2017-07-13	EMIT-AF_VTE_Heyse_9006_LEC approval letter_inc trans_03Jul2017.pdf
Barking, Havering and Redbridge University Hospitals NHS Trust	Local EC			United Kingdom		Approval	2017-03-16	EMIT-AF-VTE_7009_Kadr_Barking NHS Trust_Site Approval_16May2017.pdf
Barts and the London NHS Trust	Local EC			United Kingdom		Approval	2017-04-28	EMIT-AF-VTE_7001_Saxena_Barts NHS Trust_Site Approval_28Apr2017.pdf
BovenlJ Ziekenhuis	Local EC	Raad van bestuur	Amsterdam	Netherlands, The		Approval	2017-07-17	EMIT-AF_VTE_Van de Wetering_8001_approval letter LEC_inc translation _17Jul2017.pdf
Buckinghamshire Healthcare NHS Trust	Local EC			United Kingdom		Approval	2017-09-19	EMIT-AF-VTE_7017_Clifford_Buckinghamshire NHS Trust_Site Approval_19Sep2017.pdf
Calderdale and Huddersfield NHS	Local EC	Dr. Cornelle Parker	Huddersfield	United Kingdom		Approval	2018-01-17	EMIT-AF-VTE_Viswanathan_1369 Research approval_17Jan2018.pdf
Campus Charité Mitte - Ethikkommission	Central EC		Berlin	Germany	2016-10-13	Approval	2016-11-15	EMIT-AF-VTE_CEC Charite_approval_15Nov2016.pdf
CMO Radboudumc	Local EC		Nimwegen	Netherlands, The		Approval	2017-05-10	17510_EMIT_CEC_email CMO declaration no obj_inc trans.pdf
County Durham and Darlington NHS Foundation Trust	Local EC			United Kingdom		Approval	2017-06-26	EMIT-AF-VTE_7011_Fuat_Site Management Permission_26Jun2017.pdf
Dartford and Gravesham NHS Trust	Local EC	Bridget Fuller		United Kingdom		Approval	2017-10-26	EMIT-AF-VTE_7019_D'Souza_Dartford NHS Trust_Site Approval_26Oct2017.pdf
Dutch Clinical Research Foundation - p/a GroenHoed	Central EC		Woerden	Netherlands, The	2017-02-20	Approval	2017-05-01	EMIT_AF_VTE_approval letter_Pos advies_NWMO_inc translation_01May2017.pdf
Epsom and St Helier University Hospitals NHS Trust (ESTH)	Local EC	Yvonne Reilly		United Kingdom		Approval	2018-04-24	EMIT-AF-VTE_ESTH_confirmation_24Apr2018.pdf
Ethik-Kommission an der Medizinischen Fakultät der Eberhard-Karls-Universität und am Univeritätsklinikum Tübingen	Local EC	Prof. Dr. med. Dieter Luft	Tübingen	Germany	2017-01-31	Approval	2017-03-09	EMIT-AF_VTE_Approval Uni Tübingen_09Mar2017.pdf
Ethikkommission an der Medizinischen Fakultät der Universität Leipzig, Haus: Karl-Sudhoff-Institut	Local EC	Prof. Dr. Rainer Preiß	Leipzig	Germany	2017-02-02	Approval	2017-03-06	EMIT-AF-VTE_LEC Uni Leipzig_approval_06Mar2017.pdf
Ethikkommission an der Medizinischen Fakultät der Universität Rostock, Institut für Rechtsmedizin	Local EC	Univ.-Prof. Dr. med. A. Büttner, Frank Stölken	Rostock	Germany	2017-01-19	Approval	2017-02-24	EMIT-AF-VTE_LEC Uni Rostock_Approval_24Feb2017.pdf
Ethikkommission bei der Ärztekammer des Saarlandes	Local EC	Dr. med. M. Jakob	Saarbrücken	Germany	2016-11-29	Approval	2016-12-15	EMIT_AF_VTE_Approval Obs Plan 1.0_Loeber_15Dec2016.pdf
Ethikkommission bei der Ärztekammer Niedersachsen	Local EC		Hannover	Germany	2016-12-01	Approval	2016-12-06	EMIT-AF_VTE_ ÄK Niedersachsen_Approval_06Dec2016.pdf
Ethikkommission bei der Ärztekammer Schleswig-Holstein	Local EC	Anne Hostmann	Bad Segeberg	Germany	2017-01-09	Approval	2017-01-20	EMIT_Approval_ AK Schleswig-Holstein_20Jan2017.pdf
Ethik-Kommission bei der Landesärztekammer Baden-Württemberg	Local EC		Stuttgart	Germany	2017-01-05	Approval	2017-01-31	EMIT-AF-VTE_LEC LÄK Baden-Württemberg_approval_31Jan2017.pdf
Ethikkommission bei der Medizinischen Fakultät der Universität Würzburg, Institut für Pharmakologie und Toxikologie	Local EC	Andrea Geiger	Würzburg	Germany	2017-01-20	Approval	2017-02-02	EMIT-AF_VT_Approval_LEK Universtity Würzburg with comment_02Feb2016.pdf
Ethikkommission der Albert-Ludwigs-Universität Freiburg	Local EC	Frau Seidel	Freiburg	Germany	2017-03-06	Approval	2017-03-21	EMIT-AF_VTE_LEC Uni Feiburg_approval _21Mar2017.pdf
Ethikkommission der Ärztekammer Berlin	Local EC		Berlin	Germany		Approval	2016-11-15	LÄK Berlin _ Notice re submission of NIS_10Nov2016.pdf
Ethikkommission der Ärztekammer Hamburg	Local EC		Hamburg	Germany	2016-12-01	Approval	2017-01-24	EMIT-AF-VTE_LEC Hamburg_approval with comment ICF_24Jan2017.pdf
Ethikkommission der Ärztekammer Nordrhein	Local EC		Düsseldorf	Germany	2017-01-05	Approval	2017-02-09	EMIT-AF_VTE_AK Nordrhein_ Approval with comments_09Feb2017.pdf
Ethik-Kommission der Ärztekammer Westfalen-Lippe und der Westfälischen Wilhelms-Universität Münster	Local EC	Univ.-Prof. Dr. med. H.-W. Bothe M.A.	Münster	Germany	2016-12-08	Approval	2016-01-16	EMIT-AF_VTE_LÄK_Approval_19Jan2017.pdf
Ethik-Kommission der Bayerische Landesärztekammer	Local EC	Dr. med. Ulrike Artmeier-Brandt/ Frau Herrmann	München	Germany		Approval	2016-11-15	LÄK Bayern_ Notice re submission of NIS_21Oct2016.pdf
Ethikkommission der Fakultät für Medizin der Technischen Universität München	Local EC		München	Germany	2017-05-11	Approval	2017-05-15	EMIT-AF-VTE_LEC TU München_Approval_17May2017.pdf
Ethikkommission der Landesärztekammer Hessen	Local EC		Frankfurt am Main	Germany	2016-12-01	Approval	2016-12-21	EMIT-AF_VTE_LEC LÄK Hessen_Approval Obs Plan 1-1_21Dec2016.pdf
Ethik-Kommission der Medizinischen Fakultät der Friedrich-Alexander-Universität Erlangen-Nürnberg	Local EC		Erlangen	Germany		Other
Ethikkommission der Medizinischen Fakultät der Martin-Luther-Universität Halle-Wittenberg	Local EC	Dr. Christina Malessa	Halle (Saale)	Germany	2017-03-03	Approval	2017-05-03	EMIT-AF-VTE_LEC Uni Halle_approval_03May2017.pdf
Ethikkommission der Medizinischen Fakultät der Ruhr-Universität Bochum	Local EC	Frau Crüsemann	Bochum	Germany	2017-04-10	Approval	2017-04-26	EMIT-AF-VTE_LEC Uni Bochum_Approval_26Apr2017.pdf
Ethikkommission der Medizinischen Fakultät Heidelberg	Local EC	Christian Deisenroth, M.A.	Heidelberg	Germany	2017-03-08	Approval	2017-04-03	2017-03-22 ZB Vorvotum 12417.pdf
Ethikkommission des Fachbereichs Medizin der Johann Wolfgang Goethe Universität Frankfurt	Local EC		Frankfurt am Main	Germany	2017-03-09	Approval	2017-03-24	EMIT-AF_LEC Uni Frankfurt_approval_24Mar2017.pdf
Gelderse Vallei Ziekenhuis	Central EC	E. Boelsma	Wede	Netherlands, The		Approval	2017-09-27	EMIT-AF_VTE_den Hartog_8009_LEC approval letter from LEC to den Hartog_inc trans_27Sep2017.pdf
Hampshire Hospitals NHS Foundation Trust	Local EC	Victoria Corner		United Kingdom		Approval	2017-04-28	EMIT-AF-VTE_7005_Matti_Hampshire NHS Trust_Site Approval_28Apr2017.pdf
Het Van Weel-Bethesda Ziekenhuis	Local EC	dr. P.C. van der Velden	BW Dirksland	Netherlands, The		Approval	2017-06-19	EMIT-AF_VTE_LEC Het Van Weel-Bethesda Ziekenhuis_approval Wu_19Jun2017.pdf
IJsselland Ziekenhuis	Local EC	Mr. A.H. van Wijk, MPM	Capelle a/d Ussel	Netherlands, The		Approval	2017-12-18	EMIT-AF_VTE_ approval letter BoD[8003] incl trans_18Dec17.pdf
Justus-Liebig-Universität Giessen - Ethik-Kommission des FB Medizin	Local EC	Dr. Hans-Joachim Krämer	Gießen	Germany	2017-01-24	Approval	2017-05-16	EMIT_AF_VTE_LEC Gießen_Approval_Obs Plan 2.1_Korrektur_16May2017.pdf
Landesärztekammer Brandenburg - Ethikkommission	Local EC	Steffi Friedrich	Cottbus	Germany	2016-12-01	Approval	2016-12-19	EMIT-AF-VTE_LÄK Brandenburg_approval OP 1-0_19Dec2016.pdf
Landesärztekammer Rheinland-Pfalz - Ethikkommission	Local EC	Dr. Andrea Wagner, Frau Pierzina, Frau Lettau, Frau Rademacher, Frau Schneider	Mainz	Germany	2017-01-12	Approval	2017-02-07	EMIT-AF_VTE_Approval LÄK_Rheinland-Pfalz_Obs Plan 2.1_07.02.2017.pdf
Landesärztekammer Thüringen - Ethikkommission	Local EC	Frau Jana Hampel	Jena	Germany	2016-11-30	Approval	2016-12-14	EMIT-AF_VTE_LÄK Thüringen_Approval_14Dec2016.pdf
Lokale Onderzoeks Commissie (LOC)	Local EC			Netherlands, The		Approval	2017-08-08	EMIT_AF_VTE_Dr.Dees_8004_letter LRC_translation approval letter_08Aug201....pdf
Maxima Medical Center	Local EC	Mrs. Dr. A.M. (Anke) Nieuwesteeg	Veldhoven	Netherlands, The		Approval	2018-03-09	EMIT-AF_VTE_ 8016(DeNooijer)_LEC approval letter inc translation_09Mar18....pdf
North Cumbria University Hospitals NHS Foundation Trust	Local EC			United Kingdom		Approval	2017-10-11	EMIT-AF-VTE_7018_Berkeley_Site Management Permission_11Oct2017.pdf
North West Anglia NHS Foundation Trust	Local EC			United Kingdom		Approval	2017-08-02	EMIT-AF-VTE_7013_Porter_North West Anglia NHS Trust_Site Approval_02Aug2017.pdf
Peterborough and Stamford Hospitals NHS Foundation Trust	Local EC	Emma Giles		United Kingdom		Approval	2017-12-01	EMIT-AF-VTE_7020_Takhar_Site Approval_Peterborough&Stamford Trust_01Dec2017.pdf
Royal Brompton & Harefield NHS Foundation Trust	Local EC	Dr. David Jones		United Kingdom		Other
Royal Free London NHS Foundation Trust	Local EC			United Kingdom		Other
Royal Liverpool and Broadgreen University Hospitals NHS Trust	Local EC	John Rowan		United Kingdom	2017-08-08	Approval	2017-08-24	EMIT-AF VTE_7016_Dutt_Royal Liverpool NHS Trust_Site Approval_24Aug2017.pdf
Royal Surrey County Hospital NHS Foundation Trust	Local EC	Dr. Stephen Cookson		United Kingdom		Other
Sächsische Landesärztekammer - Ethikkommission	Local EC	Ass. jur. Anke Schmieder	Dresden	Germany	2017-01-05	Approval	2017-02-01	EMIT-AF-VTE_LEC LÄK Sachsen_approval_01Feb2017.pdf
Salisbury NHS Foundation Trust	Local EC	Louise Bell		United Kingdom	2017-03-14	Approval	2017-05-11	EMIT-AF-VTE_7007_Everington_Salisbury NHS Trust_Site Approval_11May2017.pdf
Sheffield Teaching Hospitals NHS Foundation Trust	Local EC	Dr. Pillai		United Kingdom		Approval	2017-11-22	EMIT-AF VTE_7015_Pillai_Confirmation of Capacity and Capability_22Nov2017.pdf
Somerset Partnership NHS Foundation Trust	Local EC	Rebecca Bale		United Kingdom		Approval	2017-05-16	EMIT-AF-VTE_7006_Jackson-Voyzey_Site Management Permission_16May2017.pdf
South Tees Hospital NHS Foundation Trust	Local EC			United Kingdom		Approval	2017-06-12	EMIT-AF-VTE_7004_Francis_Site Management Permission_12Jun2017.pdf
Spaarne Gasthuis	Local EC		Hoofddorp	Netherlands, The		Approval	2018-01-22	EMIT-AF_VTE_approval BoD_inc trans_8013(Kuijper)_22Jan18.pdf
St George's University Hospitals NHS Foundation Trust	Local EC	Anudarani Shanmuganathan		United Kingdom		Approval	2017-05-30	EMIT-AF-VTE_7010_Uprichard_ St Georges NHS Trust_Site Approval_30May2017.pdf
St Helens & Knowsley Teaching Hospital NHS Trust	Local EC	Jeanette Anders		United Kingdom		Approval	2017-07-18	EMIT-AF-VTE_7012_Katira_St Helens NHS Trust_Site Approval_18Jul2017.pdf
Surrey and Sussex Healthcare NHS Trust	Local EC		Redhill	United Kingdom		Approval	2017-12-30	EMIT-AF-VTE_7021_Khan_Site Approval_Surrey&Sussex Trust_30Nov2017.pdf
TASC - TAyside medical Science Centre, Ninewells Hospital & Medical School	Local EC		Dundee	United Kingdom		Approval	2018-05-10	EMIT-AF-VTE_NRS17 218345 R&D approval letter 10-05-2018.pdf
Universitätsklinikum Jena - Ethik-Kommission	Local EC	Prof. Dr. med. Ulrich Brandl	Jena	Germany	2017-03-09	Approval	2017-04-19	EMIT-AF-VTE_Approval_local EC Uni Jena_19Apr2017 - Copy.pdf
Universitätsmedizin Greifswald - Ethikkommission - Institut für Pharmakologie	Local EC	Frau Dr. K. Saljé	Greifswald	Germany	2017-02-27	Approval	2017-03-28	EMIT-AF-VTE_EC Uni Greifswald_approval_28Mar2017.pdf
University Hospital Southampton NHS Foundation Trust	Local EC			United Kingdom		Preparation of submission
University Hospital Southampton NHS Foundation Trust	Local EC	Dr. Paul Roberts		United Kingdom		Approval	2017-12-11	EMIT-AF-VTE_7022_Roberts_Site Approval_Uni-Hosp-Southampton Trust_11Dec2017.pdf
UZ Leuven campus Gasthuisberg - Commissie medische ethiek	Central EC		Leuven	Belgium	2017-06-21	Approval	2017-09-08	EMIT-AF-VTE_CEC UZ Leuven_Approval_08Sep2017_60257 Vanassche DGA signed.pdf
Wales REC 6	Central EC		Singleton Park / Parc Singleton	United Kingdom	2017-02-22	Approval	2017-03-06	218345 17WA0071 fav opinion letter 6-3-17.pdf
Wrightington, Wigan and Leigh NHS Foundation Trust	Local EC	Diane Heaton		United Kingdom	2017-08-02	Approval	2017-08-08	EMIT-AF VTE_7014_Gregory_Wrightington NHS Trust_Site Approval_08Aug2017.pdf
York Teaching Hospitals NHS Foundation Trust	Local EC			United Kingdom		Approval	2017-04-20	ETNA-AF-VTE_7008_Thiagarajan_Site Management Permission_26May2017.pdf
ZGT	Local EC		Hengelo			Approval	2018-02-06	EMIT-AF_VTE_ approval letter Said_8012 inctranslation_06Feb2018.pdf
ZGT	Local EC		Hengelo	Netherlands, The		Approval	2018-02-06	EMIT-AF_VTE_ approval letter Said_8012 inctranslation_06Feb2018.pdf
Ziekenhuis Amstelland	Local EC	drs. E. Agterdenbos-van de Ree	Amstelveen	Netherlands, The		Approval	2017-07-06	EMIT-AF_VTE_Ten Holt_8002_approval letter BOD Amstelland to Advise group mWMO_inc trans_06Jul2017.pdf
